# Supplementary material for: Plasma Metabolite Response to Simple, Refined and Unrefined Carbohydrate-Enriched Diets in Older Adults—Randomized Controlled Crossover Trial
Source: Metabolites. 2022 Jun 15;12(6):547. doi: 10.3390/metabo12060547 (PMC9229237; doi:10.3390/metabo12060547)
Supplement: Supplementary file 1 [file metabolites-12-00547-s001.zip]

Archive with 1 entries (1 files):
- metabolites-1715745-supplementary.pdf
